# Supplementary material for: Unique functions for Notch4 in murine embryonic lymphangiogenesis
Source: Angiogenesis. 2021 Oct 19;25(2):205–24. doi: 10.1007/s10456-021-09822-5 (PMC9054879; doi:10.1007/s10456-021-09822-5)
Supplement: Supplementary file 2 — Supplementary file2 (CSV 14 kb) [file 10456_2021_9822_MOESM2_ESM.csv]

Gene	baseMean	log2FoldChange	lfcSE	stat	pvalue	padj	hdLEC_Fc_1	hdLEC_Fc_2	hdLEC_Fc_3	hdLEC_DLL4_1	hdLEC_DLL4_2	hdLEC_DLL4_3
CXCR4	7055.85366008794	1.14899646509173	0.0447061908364847	25.7010593743996	1.13744011147293e-145	7.69933211456023e-142	4466.01225225021	4564.47180159144	4130.38530628447	9364.17591322384	10239	9571.07668717768
SAT1	9160.0952907137	1.14777714518253	0.0478825449733793	23.9706796249165	5.62494046081285e-127	1.90376109896211e-123	5819.15933730136	5959.46731932066	5292.87482826993	12470.1703311657	14190	11228.8999282246
GJA1	26694.6223467228	0.752346902237851	0.0363711048296684	20.6852914081442	4.69926295100833e-95	1.06031036384585e-91	19679.2900026466	20030.4318232722	19932.6020290858	31694.6313195511	33861	34969.7789057809
SLC45A4	1017.97270491194	1.5447059294056	0.0758936524315207	20.353558959353	4.31760460785391e-92	7.30646639764078e-89	514.930227600536	478.22885895783	565.417438862409	1416.26693715195	1483	1649.99276689891
EFNB2	9203.71739539867	0.836599166980968	0.0428340429182329	19.5311745047736	5.96516313616958e-85	8.07563785374638e-82	6455.8817578648	6563.54587800423	6790.46696363523	10881.1428478641	11960	12571.2669250237
NUDT4	5716.41169487742	0.771660181573338	0.0403246599031732	19.1361857341446	1.26175734958081e-81	1.42347258321875e-78	4090.78483422478	4096.89176337963	4474.22023532242	6779.23469329484	7047	7810.33864304284
GJA4	1598.15592647637	1.16282058856045	0.0633100079826587	18.3670895899896	2.40992960333299e-75	2.330401926423e-72	902.695077254504	922.575106451037	1143.93335121198	2115.62380044224	2127	2377.10822349843
HEY1	2940.45038685666	0.882420655765734	0.0481245868899853	18.3361710259037	4.25748461892334e-75	3.60236417318651e-72	2065.98962621641	2041.66935939689	2095.75575794561	3711.11825605961	3823	3905.16932152142
DLL4	9916.95587139544	0.699633610871126	0.0382661548733149	18.2833528267304	1.12305182721311e-74	8.44659757600619e-72	7634.40033094707	7115.34840757096	7928.94261756089	12132.9639175581	11998	12692.0799547356
EFNA1	2716.47110008087	0.764953233069938	0.0557331267778561	13.7252883032909	7.16435830222474e-43	4.84955413477592e-40	2149.27399346311	2205.27396904036	1695.16077712996	3432.11459329386	3696	3121.00326755794
INSR	1090.53320368792	0.907247337423563	0.0704647505856435	12.8751940492699	6.20828510137189e-38	3.82035289556239e-35	691.349801230632	691.205273878322	893.970815498674	1278.61281214501	1328	1660.0605193749
C10orf10	13806.0683162302	0.484789054542293	0.0391128836207613	12.3946129680136	2.79491872448438e-35	1.3513432032882e-32	11956.2321194691	12080.6030990582	10489.6941843007	16022.3858388951	17536	14751.4946556583
HES4	1608.60767507183	0.725377322003293	0.0729814774379563	9.93919755351566	2.81082209289941e-23	1.11920322040212e-20	1194.63812803324	1077.46704457503	1375.33971615181	2062.04031554021	1970	1972.1608461307
MECOM	1755.1377504619	0.553788455972999	0.0591249415448623	9.36641020698178	7.50413995260658e-21	2.67344859679968e-18	1315.53479016554	1393.05936850267	1558.71834497205	1941.01554791666	2036	2286.49845121449
CTGF	8584.12814435649	0.368044317787163	0.0392910147064503	9.36713700414417	7.45266137390373e-21	2.67344859679968e-18	7919.17913508093	7885.93579973783	6702.0522675969	9867.67590066534	9928	9201.92576305792
ACKR3	2658.46928975906	0.472983394969754	0.0505576574761934	9.35532654360958	8.33418738923603e-21	2.82070572188693e-18	2333.75334456869	2413.41001089448	1934.20791827063	3201.15129630235	3350	2718.2931685182
CCL2	1133.82823798884	0.747729405713199	0.0808764630039941	9.24532772503012	2.3452091001614e-20	7.21578199954204e-18	858.814066554633	990.340329380285	697.493713191273	1422.73390946771	1508	1325.58740933912
RP11-693N9.2	1135.57976600104	0.672016459238071	0.0737045154628815	9.1177108351863	7.67278209756529e-20	2.25813313123563e-17	930.456533003403	994.212627833384	707.317568306643	1426.42932221957	1557	1198.06254464321
STC1	9829.58082778166	0.318357321140832	0.0351618880662666	9.05404512240216	1.37767859387299e-19	3.88562766746927e-17	8630.23061458498	8726.22456406049	8886.22272158083	10580.8905617751	10840	11313.9165046885
ESM1	30800.3529336289	0.289888927714746	0.0328754986971472	8.81778038974359	1.16750955120159e-18	2.92698968595688e-16	27889.5166576756	28923.165220816	26354.128656166	33698.4688842495	34890	33046.8381828662
UNC5B	19528.3962754656	0.312792497721705	0.0355981077393384	8.78677316255345	1.53917131604223e-18	3.72094665653209e-16	17052.6980764685	15940.3165821855	19279.8614336423	20864.3003970252	20327	23706.2011634723
ID3	8653.64632654443	0.318166954862987	0.0362425791113987	8.77881659263373	1.65203674431871e-18	3.85608162837701e-16	8277.39146732479	8051.47655860785	6792.65004254975	10069.0758956419	10054	8677.28399514227
F2R	7521.28299798992	0.343316850443307	0.0392843681818529	8.73927382143567	2.34613589548943e-18	5.29366462552265e-16	6703.04826711306	6417.36661139971	6764.27001666091	8063.39062456765	8386	8793.62246819819
IER3	941.455550436597	0.654211968021393	0.0749012856265526	8.73432228230639	2.45121312937388e-18	5.35234247507477e-16	777.320760969156	809.310376697867	610.170556610206	1224.10547405501	1230	997.826134287341
LIMK2	4583.13727314922	0.372181839999573	0.04334922274856	8.58566351139333	9.03136505990972e-18	1.91041594032903e-15	4254.66697622634	4017.50964509109	3714.50877306714	5277.97326285002	5339	4895.16498166077
SMTN	7945.67400624394	0.334505698266561	0.0401442695061424	8.33258899418705	7.90933628568678e-17	1.57465580346511e-14	7237.68017298701	6806.53260593625	7041.52103880579	9133.21261623233	8789	8666.09760350228
HES1	888.674114821526	0.628891195994632	0.0771536825684371	8.15114943394686	3.60481338285179e-16	6.42131099697994e-14	737.917404422333	720.247512276571	636.367503584526	1131.72015525841	1080	1025.79211338732
SEMA3G	1889.23387625024	0.462255251593209	0.0595212832906674	7.76621783061738	8.08644357780311e-15	1.27295666460812e-12	1611.05996426672	1570.21702273199	1582.73221303184	2057.42104960038	2223	2290.97300787049
DAPK3	7762.71100751665	0.345460221812876	0.0456722103675695	7.56390415599804	3.9114799097588e-14	5.63336329982070e-12	6780.9594493761	6241.17703178367	7506.51684759998	8754.43280916625	8070	9223.17990717391
ARHGEF17	2856.86233630799	0.353049029161518	0.0484207026589731	7.29128264924285	3.07017886902272e-13	3.71107870793121e-11	2427.7840817827	2510.21747222197	2591.31467154316	3203.92285586625	3165	3242.93493643386
INHBB	1218.26025537182	0.492660096728031	0.067882809833473	7.25750890301392	3.9428404203113e-13	4.68229593071705e-11	1065.68168842546	992.276478606834	978.019353707951	1425.50546903161	1433	1415.07854245907
RGS3	7705.96118428581	0.273674413055103	0.0395942714338137	6.91196991748113	4.77969231519672e-12	5.21834472283332e-10	6921.55778978181	6911.08466416994	7100.46416949801	8200.12089638662	8734	8368.53958587847
TSC22D1	2909.65359575187	0.337946931149738	0.0491238239216756	6.87949154138672	6.00665642798254e-12	6.35297771265841e-10	2597.93493959853	2650.58829114684	2462.51301558609	3215.93294730981	3401	3129.95238086993
SERPINB1	1360.97288074028	0.44046944755225	0.0664755587493879	6.62603603247345	3.44821034500119e-11	3.43249056254604e-09	1151.65264816398	1207.18904275388	1104.6379307505	1570.55041954228	1691	1440.80724323105
TERF2IP	2097.95442463536	0.328935711346081	0.0534786160452304	6.150789524319	7.70981779471113e-10	6.21282817290472e-08	1935.2421249474	1880.00089897997	1763.92776293755	2375.2265462607	2405	2228.32921468653
FILIP1	747.945875504964	0.562940470238752	0.0919409581409111	6.12284754935853	9.19176328672483e-10	7.31988772798122e-08	573.139731590161	597.302036390651	641.825200870843	796.361448026732	964	915.046836151396
OAZ2	2869.13172271177	0.318343182313593	0.0524759781843351	6.0664554207133	1.30763999818178e-09	1.0058426304196e-07	2451.06788337855	2541.19585984677	2673.18013083791	3116.15680300947	3301	3132.18965919793
DARS	3225.33457499112	0.289693453754491	0.0486480896471792	5.9548783077711	2.60265419003924e-09	1.9574851347084e-07	2874.6539662569	3023.2970172577	2809.62256299583	3522.65220571453	3720	3401.78169772175
DHRS3	1130.9207347	0.431147471818935	0.0732115416634675	5.88906423799673	3.88388469182489e-09	2.85761037814812e-07	889.26211479536	894.500942666063	1114.46178586587	1261.98345476162	1274	1351.31611011111
CLEC14A	3498.84258817206	0.272758960103519	0.046484320650028	5.86776264102194	4.41714973968096e-09	3.1473354303053e-07	3121.82047550516	2972.9571373674	3416.51850123425	3694.48889867622	3768	4019.27051624935
TXNIP	1494.55884810134	0.450817317741913	0.0771221955181051	5.84549382591266	5.05067671315406e-09	3.56125319493123e-07	1328.96775262469	1273.01811645657	1186.50339004525	1561.31188766262	1934	1683.55194181889
PRAG1	3607.27921901472	0.272904860021248	0.0467208312938533	5.84118159852073	5.18318655518034e-09	3.61700925690884e-07	3343.91212149635	3126.88100087812	3328.10380519592	3900.50815959265	3859	4085.2702269253
GADD45A	2669.43326817565	0.282562758224311	0.0486648858763012	5.80629653468299	6.38698029874982e-09	4.36701713557955e-07	2571.96454551085	2582.82306821759	2071.74188988582	3120.7760689493	3149	2520.29403649034
ARRDC3	1400.98680938994	0.364961110091532	0.0639069497967848	5.71082036072848	1.1243287597071e-08	7.61058137445733e-07	1126.57778490691	1166.52990899633	1386.25511072444	1493.8706049411	1529	1703.68744677087
MOB3C	1241.79794358883	0.368904904900029	0.0656214936001751	5.62170844735305	1.89078172997234e-08	1.23744597694902e-06	1098.81632915801	1133.61537214498	1019.49785308396	1443.98253279093	1436	1318.87557435513
CHST1	2048.54855018663	0.318318662207145	0.0566327089916974	5.62075641223188	1.90123181566993e-08	1.23744597694902e-06	1961.21251903508	1801.5868553047	1707.16771115986	2352.13021656155	2327	2142.19399905859
SERPINB9	2731.18627034813	0.286763836784426	0.051351646065257	5.5843163512229	2.34621293068159e-08	1.48425376895175e-06	2485.99358577233	2434.70765238653	2458.14685775704	2858.40176356695	3049	3100.86776260595
TMEM246	3108.13867164246	0.283240374324059	0.0512527614125758	5.52634368408022	3.26973315351703e-08	2.01207488328698e-06	2828.0863630652	2577.01462053794	3008.28274421776	3258.43019395624	3375	3602.01810807762
KLHDC8B	1886.3119516343	0.308030290862878	0.0565296373497945	5.4490052528879	5.06523175512557e-08	2.96721126516475e-06	1702.4041089889	1624.42920107538	1731.18157921965	2088.83205799123	2087	2084.02476253062
SORBS2	2190.44585648886	0.292643711749014	0.0545432729199053	5.36534931042275	8.0792707573744e-08	4.55738197972227e-06	1843.00244939461	1977.77643492074	2084.84036337298	2325.33847411054	2312	2599.71741713428
ARGLU1	2731.91290085908	0.283903936828516	0.0537447045427199	5.28245413653452	1.2746475151052e-07	6.74069455448991e-06	2644.50254279023	2774.50184164604	1989.87643059107	3131.8623072049	3232	2618.73428292227
TNFSF10	1624.13455602364	0.357189990675469	0.0677852147448245	5.26943806285929	1.36842034286276e-07	7.07086816857862e-06	1404.1923423959	1425.97390535402	1441.92362304487	1734.99628700023	1996	1741.72117834685
SLC1A4	639.975606100096	0.452106234524365	0.0886873375734311	5.09775405254478	3.43706972312037e-07	1.71070036439719e-05	517.616820092365	492.749978156955	613.445174981996	713.214661109787	703	799.827002259472
C9orf3	1284.24765602076	0.327763808551107	0.0648420678689965	5.05480191059458	4.30837709377942e-07	2.0980866581146e-05	1130.15990822935	1165.56183438305	1121.01102260945	1423.65776265568	1431	1434.09540824705
CYTOR	1370.56431577029	0.344384968827289	0.0703948667386205	4.89218866065912	9.97207856585344e-07	4.47026488822927e-05	1177.62304225166	1311.74110098757	1133.01795663934	1521.58620058008	1680	1399.41759416308
GPRIN3	1361.59580026845	0.300091836628052	0.0645038450699055	4.65230927401041	3.28238285872342e-06	0.000129932453629818	1078.21912005399	1142.32804366445	1436.46592575855	1335.8917097989	1360	1816.6700023348
TNFSF18	955.73219319377	0.347772018345162	0.0763908911851824	4.55253254608738	5.30039579156864e-06	0.000197436704369201	858.814066554633	831.576092803191	831.753066434664	1010.69538763485	1112	1089.55454573528
TRIL	1589.93562387829	0.282761210085961	0.064190758707914	4.40501430077503	1.05776899471668e-05	0.000361618097234203	1465.08843887735	1316.58147405395	1517.23984559604	1640.7632618277	1677	1922.94072291473
IRF2BP2	1301.03858823519	0.276272793571718	0.065038528756579	4.24783276703152	2.15848416736081e-05	0.000676424968928949	1148.96605567215	1181.05102819545	1198.51032407515	1376.54125006941	1391	1510.162871399
CYTH3	1005.22311075443	0.302030833077718	0.0721235995521459	4.18768385040665	2.81815710080589e-05	0.000851611848899781	900.008484762675	884.820196533314	914.710065186677	1069.82199166468	1093	1168.97792637923
SLC50A1	942.627806790035	0.316931090517786	0.0767209051363242	4.13096130649966	3.61249389862585e-05	0.00104499876922215	866.873844030119	876.107525013839	773.901475199707	1056.88804703316	1158	923.99594946339
SNX18	788.444901967175	0.337369505783137	0.0830354979559397	4.06295517083733	4.84553380937143e-05	0.00136097171600146	655.528568006247	674.748005452647	761.89454116981	898.909151890963	810	929.589145283386
GIMAP7	625.597208295716	0.375867722114069	0.0956547015920877	3.92942234786251	8.51501680170175e-05	0.00211074077214005	539.109560026996	603.1104840703	487.918137396712	743.701816312667	807	572.743251967622
BHLHE40	1302.34181227132	0.273707649796885	0.071714096441222	3.81665060817185	0.000135275515567692	0.00316844278504396	1174.04091892922	1262.36929571055	1101.36331237871	1350.67336080636	1515	1410.60398580307
TOX2	879.133579059778	0.282973719322157	0.0773490988270861	3.65839710627715	0.0002537975946625	0.00525368782345707	756.723551865135	818.023048217342	805.556119460343	966.350434612484	965	963.148320203364
EPS8L1	723.296410890689	0.286745888530327	0.0874616646290628	3.27853225463357	0.00104348438406315	0.0163118608292858	694.931924553071	673.779930839372	585.065149093149	788.970622523003	899	698.030838335539
OTOF	684.146470238025	0.291615623021861	0.0912054168771476	3.19734981766119	0.00138696613223191	0.0203211553010341	624.18498893491	573.100171058777	649.465977071686	782.503650207241	772	703.624034155535
BBC3	730.43637121725	0.271319138578445	0.08685830881539	3.12369815022661	0.00178593567634791	0.0245212953208904	682.394492924536	684.428751585397	617.811332811049	787.122916147071	773	837.860733835447
SHB	709.706320835386	0.272339995156676	0.0887083018140467	3.07006209776808	0.00214014268516143	0.027912573864851	627.767112257349	612.79123020305	689.85293699043	815.762364974019	710	802.06428058747
