# Supplementary material for: Unique functions for Notch4 in murine embryonic lymphangiogenesis
Source: Angiogenesis. 2021 Oct 19;25(2):205–24. doi: 10.1007/s10456-021-09822-5 (PMC9054879; doi:10.1007/s10456-021-09822-5)
Supplement: Supplementary file 3 — Supplementary file3 (CSV 14 kb) [file 10456_2021_9822_MOESM3_ESM.csv]

Gene	baseMean	log2FoldChange	lfcSE	stat	pvalue	padj	hdLEC_Fc_1	hdLEC_Fc_2	hdLEC_Fc_3	hdLEC_DLL4_1	hdLEC_DLL4_2	hdLEC_DLL4_3
APLN	21932.4696952682	-0.468626032319454	0.0370792705417992	-12.638491142677	1.29515500465259e-36	7.30575352207784e-34	26539.0561651163	26986.0479196528	22898.3147344703	19885.0160177812	18339	16947.3833345888
FOSL2	6068.58181631481	-0.579926882804623	0.046199088819774	-12.5527775031876	3.83807098291877e-36	1.99845403718286e-33	7406.03996914162	6777.490367538	7636.41004301431	4945.38611518224	4619	5027.16440301268
CCND1	30818.43852013	-0.35139796630935	0.0309406061292324	-11.3571778407196	6.83160225603791e-30	3.08287437807471e-27	33552.8536304509	33803.2293463351	36318.792361523	27050.4213436458	26084	28101.3344388254
MT-ND4L	16856.1595658101	-0.399641420643954	0.0366917341572272	-10.8918651522835	1.26032295515905e-27	5.33195380216976e-25	17868.5266631539	18805.8174374794	20857.1359493879	14320.6482666617	13493	15791.8290781776
KIAA1462	23063.2877793889	-0.350135985260067	0.0374711411156253	-9.34415058723851	9.26299757143413e-21	2.98577288385894e-18	24734.5615414379	23883.3687841065	28866.8524867862	19540.4187786698	18079	23275.5250853326
MT-ND5	62391.8870711606	-0.348452841038269	0.0389335432323568	-8.94993910414702	3.55678516292822e-19	9.63035150714445e-17	62618.202268717	67704.2342286109	79460.7978703992	53637.0683869327	49690	61241.0196723036
ARL4C	4137.32033436243	-0.426046046978807	0.0480736989189956	-8.86235210851356	7.83437026750568e-19	2.03964816695177e-16	4537.65471869898	4310.8362529134	5395.47953725268	3480.15495906809	3217	3882.79653824144
PCDH17	1085.4750331597	-0.638050895803447	0.0754564548916095	-8.45588222664297	2.76985068001747e-17	5.68155128879948e-15	1303.89288936762	1243.97587805832	1417.90975498508	876.736675379778	762	908.3350011674
NEDD4L	8111.30228241673	-0.295316938219883	0.0355183256099397	-8.31449493039275	9.21438417433745e-17	1.78206189931686e-14	8793.21722575593	8872.40383066501	9148.19219132404	7172.79615136838	7155	7526.20429538703
BCL2L11	3127.55052649788	-0.439691760351079	0.052936397883098	-8.30603852801	9.89501175895892e-17	1.86053707212203e-14	3590.183099914	3649.6412920466	3552.96093339217	2491.63204794443	2625	2855.88578569011
PHLDA1	12503.6237822097	-0.297174298703152	0.0362816649276977	-8.19075693729497	2.59588364339889e-16	4.74906388707218e-14	14109.9837670853	14392.3652755588	12872.5248195065	11344.917148223	11280	11021.9516828847
SGK1	1467.58470174363	-0.495833622329473	0.0612158375396024	-8.09976049104455	5.50674938871814e-16	9.55774015698284e-14	1787.47953789682	1769.64039306663	1594.73914706174	1270.29813345331	1258	1125.35099898326
KIT	1722.91440602747	-0.477497433118933	0.0592104823769191	-8.06440707710003	7.35921564105292e-16	1.24536326685718e-13	1955.83933405143	2029.08438942432	2032.44646942434	1477.24124755771	1392	1450.87499570704
HECW2	11994.7854335078	-0.292095355378917	0.0363332768137749	-8.0393342135377	9.03279044559388e-16	1.49129167137134e-13	12532.0584435511	12641.1183001444	14421.4193093632	10448.779555896	9872	12053.336992092
ST3GAL1	6781.63137551677	-0.318833972062535	0.0411724735235066	-7.74386245899225	9.6441332600225e-15	1.45069195637983e-12	7572.60870363501	7039.83858773551	7973.69573530868	5943.14755818557	5829	6331.49766823582
F2RL3	4336.07602744882	-0.366967252297193	0.0473851296805157	-7.744354711518	9.60684743168569e-15	1.45069195637983e-12	4931.68828416722	4690.32150131718	5035.27151635578	3939.30999348722	3659	3760.86486936552
FST	2160.1327425065	-0.407222177346738	0.0536644305613603	-7.58830706087744	3.24112119623651e-14	4.76938029941846e-12	2438.53045175002	2543.13200907332	2407.93604272292	1906.83297996192	1860	1804.36497153081
ADM	2157.02282566441	-0.398940136238102	0.053214546179806	-7.49682492621713	6.53822127051875e-14	9.03208566941662e-12	2545.09862059256	2572.17424747157	2243.11358467616	1978.89352862327	1907	1695.85697262288
MT-ND2	30351.6007326823	-0.298625869645627	0.0400295082832017	-7.46014334058021	8.64284026399944e-14	1.17006771494024e-11	32622.3970974475	34487.6580979205	33308.3265383908	29057.0304679081	26882	25752.192194427
PROX1	4031.43039019852	-0.328599075552997	0.0441858121772837	-7.43675536017266	1.03188392025982e-13	1.36957299141936e-11	4301.23457941804	4306.9639544603	4845.34365079196	3387.76964027149	3328	4019.27051624935
MT-ATP8	1676.98035554668	-0.487471733735444	0.065591883424552	-7.43189108597812	1.07055936830801e-13	1.39358007001479e-11	1803.59909284779	1808.36337759763	2273.67668947953	1412.57152440008	1277	1486.67144895502
MAFF	6689.23870063567	-0.302843233211345	0.0410104441848835	-7.38453921264704	1.52982265558682e-13	1.95384331239003e-11	7684.55005746121	7564.53502813054	6921.45169850683	6333.93745669521	5908	5722.95796302022
PHACTR2	4077.089225257	-0.320909961965598	0.043784147321109	-7.32936420143285	2.31247165866827e-13	2.84602193773192e-11	4145.41221489197	4341.8146405382	5096.39772596253	3373.911842452	3394	4110.99892769728
LRRC32	8472.85001154831	-0.292153207705277	0.040331898288042	-7.24372568875334	4.36523882338474e-13	5.09453475784332e-11	9557.10502426594	8914.03103903584	9510.58329113546	7678.14384518581	7349	7828.23686966683
PTPN14	9805.07983395232	-0.287559087827997	0.0403085924547602	-7.13394019279474	9.75357244111916e-13	1.1190157941345e-10	9675.31509390641	9694.29917733545	12908.5456215962	8079.09612876307	7477	10996.2229821127
KLF5	2005.20112059422	-0.389179164517333	0.0548854902720292	-7.09074771106976	1.33389323795662e-12	1.50485388795473e-10	2289.87233386882	2239.15658050498	2291.14132079575	1714.67151686498	1692	1804.36497153081
CEMIP	1633.25966061272	-0.424542442194633	0.0608212376453598	-6.98016776097326	2.94827792883408e-12	3.27162185250457e-10	1798.22590786413	1841.27791444897	1976.77795710391	1407.02840527229	1303	1473.24777898703
LFNG	1846.43399652426	-0.385223158549018	0.0558277723128505	-6.90020652069521	5.19269928562781e-12	5.57926689911344e-10	2181.51310336505	2168.48713373591	1924.38406315527	1679.56509572227	1657	1467.65458316703
MT-CYB	62492.0573343677	-0.276758944145039	0.0410574563612011	-6.74077180306214	1.57547481784786e-11	1.61581652151699e-09	65860.9194063544	66077.868878309	73586.1325114079	58963.0820155569	52973	57491.341194578
EPHA2	9852.86152466011	-0.275100982734376	0.0423730212784129	-6.49236175364553	8.45010502911745e-11	8.03143240457171e-09	11369.6594254198	10654.6291937042	10345.6109759419	9458.40893839638	8691	8597.86061449832
MT-CO2	69084.1622045367	-0.285737282148666	0.0440478858488403	-6.48696927542072	8.75801896108451e-11	8.12096306131248e-09	74344.2829647194	78773.1993567968	74302.1823953727	68247.8065546157	63221	55616.5019557153
LIMD1	2456.27426803627	-0.34152949204843	0.0530481321147609	-6.43810589427706	1.20973593296719e-10	1.10658142300742e-08	2712.56288591656	2701.89624565041	2820.53795756847	2184.9127895397	2029	2288.73572954249
RASD1	1462.97865783654	-0.405650660349597	0.0649121503455222	-6.24922542529174	4.12493205177505e-10	3.53438798208422e-08	1783.89741457438	1682.51367787188	1534.70447691225	1374.69354369348	1270	1132.06283396725
PHLDB2	5755.30542786916	-0.271989927822862	0.043586604019261	-6.24021838688486	4.36960403932832e-10	3.69723121777667e-08	6214.98396443081	6443.50462595814	6221.77490640103	5098.74574438461	5048	5504.82332604036
EBF3	1219.44087638905	-0.418566735003718	0.0673133039970566	-6.21818734409503	5.02930871872796e-10	4.2028877428481e-08	1407.77446571833	1385.31477159647	1392.80434746802	1084.60364267214	1017	1029.14803087932
SLC4A7	2627.41258984661	-0.311216361299868	0.0505466502443173	-6.15701257740333	7.41299638771466e-10	6.11933811566348e-08	2851.37016466105	2877.11775065318	2995.1842707306	2272.67884239647	2240	2528.12451063833
SNRK	2980.13041296041	-0.295204260732533	0.0483342452869013	-6.10755912252827	1.01166342343372e-09	7.87120656692279e-08	3226.59758268649	3061.05192717542	3563.8763279648	2567.38800935764	2559	2902.86863057808
ARHGEF3	3701.8124585461	-0.293012436475653	0.0495893020820536	-5.90878322890724	3.44643856713662e-09	2.56362007263162e-07	4205.41278054281	3822.92664782282	4198.0607526348	3197.45588355048	3317	3470.01868672571
SPRY1	3324.68618695749	-0.275173567492188	0.0468179483482949	-5.87752298424264	4.16450907819581e-09	2.99888956918164e-07	3748.6920569319	3619.63097903508	3554.05247284943	3087.51735418253	2966	2972.22425874604
RAP2B	5354.35826511191	-0.275642334908176	0.0474685127927132	-5.8068458161278	6.36607095414863e-09	4.36701713557955e-07	5349.90118206191	5314.72962687953	6973.84559245547	4732.89988195005	4439	5315.77330732449
WSCD1	1925.45349037328	-0.324088223294646	0.0568514823550413	-5.7006116616396	1.19378306236182e-08	8.00071044468036e-07	2185.09522668749	2050.38203091637	2187.44507235573	1707.28069136125	1711	1711.51792091887
ELMSAN1	2397.62146498167	-0.301838538163034	0.0540686555184875	-5.58250497018235	2.37078832652999e-08	1.48591353539643e-06	2387.48519440527	2382.43162326968	3182.92905737989	2044.48710496886	1886	2502.39580986635
TBX3	1473.34322164754	-0.364064612193011	0.0665830265251649	-5.46782913293096	4.5558072726944e-08	2.7290495069795e-06	1758.82255131731	1629.26957414176	1586.00683140363	1322.03391197941	1234	1309.92646104313
BCOR	1105.33100183925	-0.393744900818195	0.07226910066704	-5.4483160463317	5.08489447125293e-08	2.96721126516475e-06	1298.51970438396	1176.21065512908	1291.29117794253	963.578875048586	937	965.385598531362
OGFRL1	1447.77357513529	-0.34458874250444	0.0642218721393866	-5.3655979034144	8.06815017501377e-08	4.55738197972227e-06	1519.71581954454	1626.36535030193	1712.62540844618	1197.313731604	1267	1363.6211409151
MT-ATP6	63682.9973988777	-0.36713747736158	0.0690783482076212	-5.31479815148614	1.06775619428974e-07	5.8287432896349e-06	70837.3842320521	76462.4052549095	67850.0926634891	61349.3948000732	54327	51271.7074427421
NRIP1	824.790823632573	-0.432073344299933	0.0814111159063107	-5.30730158271224	1.11260011712792e-07	6.02495215427113e-06	937.62077964828	845.12913738904	1059.8848130027	655.011910267927	677	774.098301487489
CPAMD8	787.7043313635	-0.434926673073275	0.0825079286871989	-5.27133185856784	1.35437329005498e-07	7.05211753875553e-06	892.844238117798	850.93758506869	974.744735336161	685.499065470806	632	690.200364187544
PDGFA	1874.38137325642	-0.329696461584519	0.0633021532440887	-5.20829773851819	1.90580942809648e-07	9.69956693141736e-06	1915.54044667399	1853.86288442155	2512.7238306202	1633.37243632397	1513	1817.7886414988
USP31	2418.02711116637	-0.276956540662744	0.0548932122389044	-5.04536953416723	4.52645673054187e-07	2.17302025596014e-05	2461.81425334587	2563.4615759521	2912.22727197859	2086.06049842733	1952	2532.59906729433
FRMD3	1314.10540964307	-0.323988531176403	0.0659111136889377	-4.91553719916555	8.85393357886214e-07	4.07702560512366e-05	1363.89345501846	1424.03775612747	1599.10530489079	1129.87244888247	1154	1213.7234929392
KITLG	1442.4416281112	-0.306399802466371	0.0624559023545737	-4.90585822820848	9.30196980718987e-07	4.25439416384245e-05	1543.895151971	1573.12124657181	1667.87229069838	1227.80088680688	1294	1347.96019261911
MAML2	1430.45818825336	-0.306943191303191	0.0634681257622436	-4.83617859542637	1.32359009789367e-06	5.63483105197625e-05	1538.52196698734	1499.54757596291	1703.89309278807	1230.57244637077	1175	1435.21404741105
C22orf29	1948.97279578425	-0.274487999405651	0.0583506072505364	-4.70411555833685	2.549688113162e-06	0.00010212330673369	2086.58683532043	2142.34911917749	2174.34659886857	1844.93481636819	1686	1759.61940497084
NOS2	1105.93365919624	-0.360136358264945	0.0810057634006719	-4.44581154656408	8.75606830363151e-06	0.000310313226949119	1339.714122592	1294.31575794862	1099.18023346418	1053.19263428129	895	954.19920689137
CPEB4	973.490606203073	-0.302188489541084	0.0734221958379488	-4.11576480507405	3.85897661355316e-05	0.00110683952106531	1041.502355999	1043.58443311041	1137.3841144684	836.087135109272	817	965.385598531362
ANKRD33B	786.785035108898	-0.314199768527862	0.0797255899616486	-3.94101528353701	8.11374557088597e-05	0.00204932626004952	827.470487483296	838.352615096116	949.639327819104	669.793561275383	658	777.454218979487
MCF2L	1025.37250266108	-0.301364329359432	0.0765272139791337	-3.93800210003207	8.21628756378912e-05	0.00206751117172077	1179.41410391288	1160.72146131668	1056.61019463091	1018.08621313858	885	852.403042967437
RAPH1	769.013078491436	-0.373911419799272	0.0950982135333214	-3.93184483605738	8.42964698361676e-05	0.0020978044276508	865.0827823689	816.086898990792	909.252367900361	622.677048689115	562	838.979372999446
DOCK8	1039.22406782813	-0.292723330592861	0.0782052149643788	-3.74301548466035	0.000181825019458534	0.00400970023529818	1163.29454896191	1239.13550499195	1031.50478711385	933.091719845706	913	955.317846055369
SOWAHC	1118.86761072506	-0.270091460874058	0.0722583793171198	-3.73785661160084	0.000185595737982784	0.00407888815066709	1229.56383042702	1099.73276068036	1340.41045351938	970.045847364348	966	1107.45277235927
MT-ND6	32924.1960673389	-0.307722279314101	0.0830202966625822	-3.70659093841559	0.000210067828747522	0.00451347799368482	35781.8298678383	40303.8503744764	33266.8480390148	31050.7056475388	28554	28587.9424751651
ANAPC1	835.912693039539	-0.291784129170668	0.0789023384121848	-3.69804159220722	0.000217269294442967	0.00458160702206992	883.888929811702	872.235226560739	1000.94168231048	683.651359094874	719	855.758960459435
B3GNT7	752.436524086867	-0.326001357266119	0.0893949240171063	-3.64675467707469	0.000265573251471045	0.00546402838664894	826.574956652686	762.842795260669	924.533920302047	700.280716478263	599	701.386755827537
MEOX2	694.025916063907	-0.324527812819418	0.089879593118536	-3.61069517072047	0.000305377404848272	0.00613382686474171	804.186685887445	832.544167416466	680.02908187506	629.144021004877	603	615.251540199594
FAT4	1207.18908085912	-0.274007103629228	0.0797614159123966	-3.43533399570257	0.000591823929861183	0.0105980322254771	1190.16047388019	1288.50731026897	1464.8459516474	1005.15226850706	904	1390.46848085108
FAM83G	654.003003636627	-0.311553020302146	0.0916842716308583	-3.39810760079471	0.000678537265430537	0.0117468510222489	743.290589405991	692.173348491597	736.789133652753	603.276131741828	531	617.488818527592
TMEM154	769.699509716665	-0.274495912235044	0.0877494318019843	-3.12817879954451	0.00175893144521579	0.0242983815360524	901.799546423895	774.459690619968	851.400776665404	675.33668040318	725	690.200364187544
